# Supplementary material for: A Prognostic Model Using Post-Steroid Neutrophil-Lymphocyte Ratio Predicts Overall Survival in Primary Central Nervous System Lymphoma
Source: Cancers (Basel). 2022 Apr 3;14(7):1818. doi: 10.3390/cancers14071818 (PMC8997514; doi:10.3390/cancers14071818)
Supplement: Supplementary file 1 [file cancers-14-01818-s001.zip]

Archive with 6 entries (6 files):
- supp fig 1.png
- supp fig 2.png
- supp fig 3.png
- supp fig 4.png
- supp fig 5.png
- supp fig 6.png
